# Supplementary material for: Differential retinal ganglion cell resilience to optic nerve injury across vertebrate species
Source: Front Neurosci. 2025 May 20;19:1596464. doi: 10.3389/fnins.2025.1596464 (PMC12129905; doi:10.3389/fnins.2025.1596464)
Supplement: Supplementary Table 1 — Mean retinal ganglion cell (RGC) count, retinal area and RGC density of non-injured retinas per species and age, along with their relative standard error of the mean (SEM). [file Table_1.xlsx]

## Sheet: Sheet1
Species	Age	Count (cells)	SEM of count	Area (mm²)	SEM of area	Density (cells/mm²)	SEM of density
Mouse	10 weeks	44498.5	469.67	14.01	0.21	3178.61	25.82
Zebrafish	21 weeks	66261.5	2418.9	3.82	0.14	17389.6	300.59
Killifish	6 weeks	74596.5	2121.5	4.22	0.13	17769.2	271.57
Killifish	18 weeks	132159	3477.15	9.52	0.39	14040.9	255.23
